# Supplementary material for: Absorption and Emission Spectroscopic Investigation of the Thermal Dynamics of the Archaerhodopsin 3 Based Fluorescent Voltage Sensor Archon2
Source: Int J Mol Sci. 2020 Sep 8;21(18):6576. doi: 10.3390/ijms21186576 (PMC7555599; doi:10.3390/ijms21186576)
Supplement: Supplementary file 1 [file ijms-21-06576-s001.zip]

Archive with 1 entries (1 files):
- ijms-908500-supplementary.docx
